# Supplementary material for: A Facile and Scalable Hydrogel Patterning Method for Microfluidic 3D Cell Culture and Spheroid-in-Gel Culture Array
Source: Biosensors (Basel). 2021 Dec 10;11(12):509. doi: 10.3390/bios11120509 (PMC8699815; doi:10.3390/bios11120509)
Supplement: Supplementary file 1 [file biosensors-11-00509-s001.zip]

Archive with 1 entries (1 files):
- biosensors-1445406-supplementary.pdf
